# Supplementary material for: Targeting NKG2DL with Bispecific NKG2D–CD16 and NKG2D–CD3 Fusion Proteins on Triple–Negative Breast Cancer
Source: Int J Mol Sci. 2023 Aug 24;24(17):13156. doi: 10.3390/ijms241713156 (PMC10487695; doi:10.3390/ijms241713156)
Supplement: Supplementary file 1 [file ijms-24-13156-s001.zip]

Archive with 1 entries (1 files):
- ijms-2556943-supplementary.pdf
